# Supplementary material for: Prehospital delay and associated factors among stroke patients in Africa: A systematic review and meta-analysis
Source: PLoS One. 2025 Jun 16;20(6):e0326323. doi: 10.1371/journal.pone.0326323 (PMC12169519; doi:10.1371/journal.pone.0326323)
Supplement: S2 File — (XLSX) [file pone.0326323.s002.xlsx]

## Sheet: IP
Author	Associated factors	Country	study period	timely admi_cut_off	Event (m, f)	Total (m.f)	stroke diagnosis	study design	mean/median admission time	Level_hospital	centre	Inclusion criteria	Exclusion criteria
Acherqui et al., 2020	regression was not done	Morocco	January to August 2017	4.5	396	432	ischemic stroke	cross-sectional	27.2 hours(mean) (range: 0.7-285 h)	tertiary l Hospitals	single center	Stroke related symptom	< 18 years, TIA
Aref et al., 2021	regression was not done	Egypt	five months(between December 7, 2019 and May 10, 2020	4 hours	181	254	All types of stroke ( ischemic and hemorrhagic and TIS)	cross-sectional	480(180-1440 minutes) - median	University Hospitals	Multi center	all types ofstroke, subjects who agreed to give informed consent, and those who were certain ofthe time ofstroke onset	Excluded if they were reluctant to complete the questionnaire or were unsure ofthe data requested. The
Bejiga et al., 2023	Level of education, Misinterpretation of the symptom, lack of health insurance	Ethiopia	September 1st to January 30th, 2023	4.5 hours	96	112	Acute ischemic stroke	cross- sectional study	33 hours +29 minutes	tertiary	Single center	Acute ischemic stroke	Those who declined to participate or those died are excluded
Damon et al., 2022	being married, being a female and having stroke during week days	Senegal	Jan 1 - June 30, 2020	3 hours	33	56	ischemic stroke	cross- sectional study	6.45 hours ± 13.53 (ranging between 0.25 and 96 hours)	Multi-level (2,3,4)	Single center	all patient under 80 years seen in the emergency service of the neurology outpatient department for management of a sudden neurological deficit	hemorrhagic strokes, cerebral venous thrombosis, and those who came for a follow-up visit after
Hassan & Yucel, 2022	travel distance of more than 10 km, transportation via non-ambulance means, living alone, lack of recognition of stroke symptoms, night-time stroke onset, lack of knowledge about thrombolytic treatment, and non-hemiplegic presentation	Somalia	June 2021 to May 2022	4 hours	180	212	ischemic stroke	cross- sectional study	not reported	tertiary hospital	Single center	all patients of age >18 years (willing to participate) with symptoms of stroke and neuro-imaging (cerebral computed tomography/magnetic resonance imaging) evidence consistent with acute ischemic stroke	developed ischemic stroke while in the hospital and patients with intracerebral hemorrhages
Kakame et al., 2023	Staying outside Kampala district , using hired or government ambulance for transport to tertiary facility	Uganda	Feb- ruary and April 2022	3 hours	130	143	both ischemic and hemorrhagic stroke	cross-sectional	0	tertiary (Bpth hospitals are tertiary)	Multi center
KAZADI KABANDA et al., 2024)	Unmarried status, low education level, absence of impaired consciousness, absence of a history of hypertention, absence of a history of diabetes, heavy alcohol consumption, absence of a severe to very severe stroke ), and presence of ischemic stroke	Democratic Republic of the Congo	May and October 2022	(≥4.5 hr	180	202	both ischemic and hemmorhagic stroke	prospective cohort study	0	.	Multi center
Kharbach et al., 2021	illiteracy, waiting for symptoms to disappear (patient behavior), deciding to go directly to the hospital (patient behavior), bystander’s knowledge that stroke is a disease requiring urgent care within a limited therapeutic window ), and direct admission without reference	Morocco	March 2019 to September 2019	4.5	135	197	ischemic stroke	cross-sectional	6 hours (IQR, 4-16 IDR)	Referral Hospital	Single center	ishemic stroke
Onwuegbuzie et al., 2024	not assessed	Nigeria	March 2022 and July 2023	4 hours	55	82	both ischemic and hemorrhagic stroke	cross-sectional survey ofa prospective cohort	0	Teritary
Seremwe et al., 2017	Lack of readily available money to pay for hospital fees	Zimbabwe		3 hours	…	121	both ischemic and hemorrhagic	cross-sectional study	0	teaching hospitals	Multi center
Philip-Ephraim et al., 2015	lack of awareness on stroke symptom	Nigeria	August 2012 – January 2013).	3 hours	64	81	both ischemic and hemorrhagic stroke	a prospective study of consecutive		Teaching Hospital	Single center	..
Mark O’Meara et al., 2022)	…	South Africa	January 2019 to December 2019	4.5 hours	333	381	ischemic stroke	retrospective folder and database review	24 h (IQR 12-72)	district level hospital	single center	All adult patients with a confirmed ischaemic stroke
Khalema et al., 2018	…	South Africa	01 January to 31 December 2014.	4.5	189	232		A retrospective record review	33 h (IQR 8 h – 111 h	a tertiary academic ED	Single center
Bahnasy et al., 2019	…	Egypt	November 1, 2017 to October 2018.	>3.5 h	3682	4124	Acute Ischemic stroke	cross-sectional	147.2 ± 42.5 min	tertiary univesity hospitals	Multi center
Abu-Hegazy et al., 2016	…	Egypt	2012-2013	>3	246	435	Acute ischemic stroke	cross-sectional	2.75 h. ()median		single center
Ekeh & Isamade, 2014	…	Nigeria	January and December 2006	>3 hour	115	128	both ischemic and hemorrhagic	Prospective study		teaching hospital	single center	age above 16 years and who can gave an informed consent

## Sheet: symptom recognization
Authors	Determinants	Comparison	no of category	AHR	LL	UL
Hassan MS 2022	symptom recognition	lack of recognition vs able to recognize symptom	2	4.2	1.84	9.62
Bejiga. YD, 2023	symptom recognition	Misinterpreted the nature of pain VS suspected as stroke	2	4.53	1.37	16.75
Philip-Ephraim et al., 2015	symptom awareness	lack of awareness on symptom vs have awareness on symptom	2	7.43	1.47	37.4
Kharbach et al., 2021	symptom recognition	waiting for symptoms to disappear (patient behavior) vs taking action (Yes or No)	2	11.24	1.57	80.45
						144.22

## Sheet: Lack of money
Authors	Determinants	Comparison	no of category	AOR	LL	UL
Seremwe, 2017	Lack of money/lack of insurance	Yes vs No	2	6.64	2.05	21.53
Bejiga. YD, 2023	Lack of money/lack of insurance	Yes vs No	2	14.363	2.269	90.936

## Sheet: Educational status
Authors	Determinants	Comparison	no of category	AOR	LL	UL
Hasan MS,	Educational status	lower vs higher	2	4.22	1.59	12.49
KAZADI KABANDA	Educational status	lower vs higher	2	2.29	1.12	5.1
Kharbach et al., 2021	Educational status	lower vs higher	2	38.58	3.4	437.27

## Sheet: Marital status
Authors	Determinants	Comparison	no of category	AOR	LL	UL
Damon MS, 2022	Marital status	Maried vs Unmarried	2	7.2	1.5	35.8
KAZADI KABANDA	Marital status	unmarried VS married	2	2.29	1.17	4.88

## Sheet: Distance
Authors	Determinants	Comparison	no of category	AHR	LL	UL
Bejiga YD, 2023	Distance	≤ 5 km VS > 5 Km	2	0.42	0.12	0.9
Hassan MS 2022	Distance	> 10km vs ≤ 10km	2	2.73	1.12	6.64
Kakame	Distance	>25 vs other	2	1.28	1.22	1.34
						7.54

## Sheet: Gender
Authors	Determinants	Comparison	no of category	AOR	LL	UL
Damon MS, 2022	Gender	female VS male	2	5.5	1.5	19.8
Hasan MS,	Gender	Male VS Female	2	0.39	0.17	0.89

## Sheet: Residence
Authors	Determinants	Comparison	no of category	AOR	LL	UL
Hasan MS,	Residence	outside vs inside city	2	4.25	1.42	13.64

## Sheet: Knowledge
Authors	Determinants	Comparison	no of category	AOR	LL	UL
Hasan MS,	Knowledge of trt	yes vs no	2	3.57	1.52	8.37

## Sheet: Stroke onset
Authors	Determinants	Comparison	no of category	AOR	LL	UL
	stroke onset	night vs day	2	2.63	1.17	5.86

[truncated: 4 more sheets: Stroke day, Type of onset, Living condition, sheet]
